# Supplementary material for: Revolutionizing orthopedic healthcare: a systematic review unveiling recombinant antimicrobial peptides
Source: Front Microbiol. 2024 Apr 29;15:1370826. doi: 10.3389/fmicb.2024.1370826 (PMC11097975; doi:10.3389/fmicb.2024.1370826)
Supplement: Supplementary file 1 [file Table_1.XLSX]

## Sheet: ROB_analysis
Authors	Title	Year	DOI	QC score	A Numerical result leads to initial Category:	B Checking red scores leads to revised Category:	C Evaluator's proposal: Category:	D Justification in case evaluator deviates from B: (1): as explained in the manuscript, unmentioned controls were ignored as most probably still used in the experiments	Criteria Group I: Test substance identification	Was the test substance identified?	Is the purity of the substance given?	Is information on the source/origin of the substance given?	Is all information on the nature and/or physico-chemical properties of the test item given, which you deem indispensable for judging the data (see explanation for examples)?	Criteria Group II: Test system characterisation	Is the test system described?	Is information given on the source/origin of the test system?	Are necessary information on test system properties, and on conditions of cultivation and maintenance given?	Criteria Group III: Study design description	Is the method of administration given (see explanations for details)?	Are doses administered or concentrations in application media given?	Are frequency and duration of exposure as well as time-points of observations explained?	Were negative controls included (give also point, if not necessary, see explanations)?	Were positive controls included (give also point, if not necessary, see explanations)?	Is the number of replicates (or complete repetitions of experiment) given?	Criteria Group IV: Study results documentation	Are the study endpoint(s) and their method(s) of determination clearly described?	Is the description of the study results for all endpoints investigated transparent and complete?	Are the statistical methods for data analysis given and applied in a transparent manner (give also point, if not necessary/applicable, see explanations)?	Criteria Group V: Plausibility of study design and data	Is the study design chosen appropriate for obtaining the substance-specific data aimed at (see explanations for details)?	Are the quantitative study results reliable (see explanations for arguments)?
Fahimirad S, Abtahi H, Razavi SH, Alizadeh H, Ghorbanpour M.	Production of Recombinant Antimicrobial Polymeric Protein Beta Casein-E 50-52 and Its Antimicrobial Synergistic Effects Assessment with Thymol	2017	10.3390/molecules22060822	18	1	1	1			1	1	1	1		1	1	1		1	1	1	1	1	1		1	1	1		1	1
Erdem Büyükkiraz M, Kesmen Z.	Recombinant expression and coexpression of oyster defensin and proline-rich peptide in Komagataella phaffii	2022	10.1002/bab.2262	17	1	1	1			1	0	1	1		1	1	1		1	1	1	1	1	1		1	1	1		1	1
Chen X, Wen Y, Li L, Shi J, Zhu Z, Luo Y, Li Y, Chen R.	The Stability, and Efficacy Against Penicillin-Resistant Enterococcus faecium, of the Plectasin Peptide Efficiently Produced by Escherichia coli	2015	10.4014/jmb.1501.01056	17	1	1	1			1	1	1	1		1	1	1		1	1	1	1	1	0		1	1	1		1	1
Srinivasulu B., Syvitski R., Seo J.-K., Mattatall N.R., Knickle L.C., Douglas S.E.,	Expression, purification and structural characterization of recombinant hepcidin, an antimicrobial peptide identified in Japanese flounder, Paralichthys olivaceus	2008	10.1016/j.pep.2008.05.012	18	1	1	1			1	1	1	1		1	1	1		1	1	1	1	1	1		1	1	1		1	1
Yang H., Li S., Li F., Yu K., Yang F., Xiang J.	Recombinant expression of a modified shrimp anti-lipopolysaccharide factor gene in Pichia pastoris GS115 and its characteristic analysis	2016	10.3390/md14080152	17	1	1	1			1	0	1	1		1	1	1		1	1	1	1	1	1		1	1	1		1	1
Xu C., Guo Y., Qiao X., Shang X., Niu W., Jin M.,	Design, recombinant fusion expression and biological evaluation of vasoactive intestinal peptide analogue as novel antimicrobial agent	2017	10.3390/molecules22111963	18	1	1	2	Inoculum lower than CLSI reccomendations (5 x 10^5)		1	1	1	1		1	1	1		1	1	1	1	1	1		1	1	1		1	1
Yang N., Wang X., Teng D., Mao R., Hao Y., Zong L., Feng X., Wang J.,	Modification and characterization of a new recombinant marine antimicrobial peptide N2	2016	10.1016/j.procbio.2016.03.005	17	1	3	2	Positive control not mentioned (1)		1	1	1	1		1	1	1		1	1	1	1	0	1		1	1	1		1	1
Wang X.J., Wang X.M., Teng D., Zhang Y., Mao R.Y., Wang J.H.,	Recombinant production of the antimicrobial peptide NZ17074 in pichia pastoris using SUMO3 as a fusion partner	2014	10.1111/lam.12246	17	1	3	2	Negative control not mentioned (1)		1	1	1	1		1	1	1		1	1	1	0	1	1		1	1	1		1	1
Yu Z., Wang Q., Ma Q., Zhang R.	Secretory expression of lacticin Q fused with SUMO in Bacillus subtilis	2013	10.1016/j.pep.2013.02.014	16	1	3	2	Positive control not mentioned (1)		1	1	1	1		1	1	1		1	1	1	1	0	1		1	0	1		1	1
Feng X, Xu W, Qu P, Li X, Xing L, Liu D, Jiao J, Wang J, Li Z, Liu C.	High-yield recombinant expression of the chicken antimicrobial peptide fowlicidin-2 in Escherichia coli	2015	10.1002/btpr.2041	16	1	3	2	Controls not mentioned (1)		1	1	1	1		1	1	1		1	1	1	0	0	1		1	1	1		1	1
Feng X.-J., Xing L.-W., Liu D., Song X.-Y., Liu C.-L., Li J., Xu W.-S., Li Z.-Q.,	Design and high-level expression of a hybrid antimicrobial peptide LF15-CA8 in Escherichia coli	2014	10.1007/s10295-013-1382-3	16	1	3	2	Controls not mentioned (1)		1	1	1	1		1	1	1		1	1	1	0	0	1		1	1	1		1	1
Jiang Q., Zhang H., Xie Y., Wang Y.	Recombinant expression of porcine lactoferrin peptide LF-6 with intein technology and its immunomodulatory function in ETEC K88-infected mice	2016	10.1016/j.intimp.2016.07.029	16	1	3	2	Controls not mentioned (1)		1	1	1	1		1	1	1		1	1	1	0	0	1		1	1	1		1	1
Peng H., Yang M., Huang W.-S., Ding J., Qu H.-D., Cai J.-J., Zhang N., Wang K.-J.,	Soluble expression and purification of a crab antimicrobial peptide scygonadin in different expression plasmids and analysis of its antimicrobial activity	2010	10.1016/j.pep.2009.09.008	16	1	3	2	Controls not mentioned (1)		1	1	1	1		1	1	1		1	1	1	0	0	1		1	1	1		1	1
Thomas D.S., Manoharan C., Rasalkar S., Mishra R.K., Gopalapillai R.,	Recombinant expression of sericin-cecropin fusion protein and its functional activity	2020	10.1007/s10529-020-02911-3	16	1	3	2	Positive control not mentioned (1)		1	0	1	1		1	1	1		1	1	1	1	0	1		1	1	1		1	1
Panteleev P.V., Myshkin M.Y., Shenkarev Z.O., Ovchinnikova T.V.,	Dimerization of the antimicrobial peptide arenicin plays a key role in the cytotoxicity but not in the antibacterial activity	2017	10.1016/j.bbrc.2016.12.035	16	1	3	2	Positive control not mentioned (1)		1	0	1	1		1	1	1		1	1	1	1	0	1		1	1	1		1	1
Taghizadeh S., Savardashtaki A., Irajie C., Rahbar M.R., Ghasemi Y.	Recombinant Expression and Antibacterial Properties of BmTXKS2 Venom Peptide in Fusion with GST	2022	10.1007/s10989-022-10374-5	15	1	3	2	Controls not mentioned (1)		1	0	1	1		1	1	1		1	1	1	0	0	1		1	1	1		1	1
Mo Q, Fu A, Lin Z, Wang W, Gong L, Li W.	Expression and purification of antimicrobial peptide AP2 using SUMO fusion partner technology in Escherichia coli	2018	10.1111/lam.13079	15	1	3	2	Controls not mentioned (1)		1	0	1	1		1	1	1		1	1	1	0	0	1		1	1	1		1	1
Morin K.M., Arcidiacono S., Beckwitt R., Mello C.M.,	Recombinant expression of indolicidin concatamers in Escherichia coli	2006	10.1007/s00253-005-0132-5	15	1	3	2	Controls not mentioned (1)		1	1	1	1		1	1	1		1	1	1	0	0	0		1	1	1		1	1
Zhang J., Li F., Wang Z., Xiang J.,	Cloning and recombinant expression of a crustin-like gene from Chinese shrimp, Fenneropenaeus chinensis	2007	10.1016/j.jbiotec.2006.08.013	15	1	3	2	Positive control not mentioned (1)		1	0	1	1		1	1	1		1	1	1	1	0	0		1	1	1		1	1
Arias M., Hoffarth E.R., Ishida H., Aramini J.M., Vogel H.J.,	Recombinant expression, antimicrobial activity and mechanism of action of tritrpticin analogs containing fluoro-tryptophan residues	2016	10.1016/j.bbamem.2015.12.023	14	2	3	2	Controls not mentioned (1)		1	0	1	1		1	1	1		1	1	1	0	0	0		1	1	1		1	1
Li L., Wang J.-X., Zhao X.-F., Kang C.-J., Liu N., Xiang J.-H., Li F.-H., Sueda S., Kondo H.,	High level expression, purification, and characterization of the shrimp antimicrobial peptide, Ch-penaeidin, in Pichia pastoris	2005	10.1016/j.pep.2004.09.006	14	2	3	2	Controls not mentioned (1)		1	0	1	1		1	1	1		1	1	1	0	0	0		1	1	1		1	1
Wang J.-X., Zhao X.-F., Liang Y.-L., Li L., Zhang W., Ren Q., Wang L.-C., Wang L.-Y.,	Molecular characterization and expression of the antimicrobial peptide defensin from the housefly (Musca domestica)	2006	10.1007/s00018-006-6284-3	14	2	3	2	Controls not mentioned (1)		1	0	1	1		1	1	1		1	1	1	0	0	0		1	1	1		1	1
Wang L., Lai C.-e., Wu Q., Liu J., Zhou M., Ren Z., Sun D., Chen S., Xu A.,	Production and characterization of a novel antimicrobial peptide HKABF by Pichia pastoris	2008	10.1016/j.procbio.2008.06.009	14	2	3	2	Controls not mentioned (1)		1	0	1	1		1	1	1		1	1	1	0	0	0		1	1	1		1	1
Greenshields A.L., Knickle L.C., Syvitski R., Douglas S.E.,	Strategies for recombinant expression of small, highly disulphide-bonded, cationic antimicrobial peptides	2008	10.2174/092986608785849281	17	1	3	2	Controls not mentioned (1)		1	1	1	1		1	1	1		1	1	1	1	0	1		1	1	1		1	1
Shenkarev Z.O., Panteleev P.V., Balandin S.V., Gizatullina A.K., Altukhov D.A., Finkina E.I., Kokryakov V.N., Arseniev A.S., Ovchinnikova T.V.,	Recombinant expression and solution structure of antimicrobial peptide aurelin from jellyfish Aurelia aurita	2012	10.1016/j.bbrc.2012.10.092	15	1	3	3			1	1	1	1		1	1			1	1	1	0	0	1		1	1	1		1	1
Xing L.-W., Tian S.-X., Gao W., Yang N., Qu P., Liu D., Jiao J., Wang J., Feng X.J.,	Recombinant expression and biological characterization of the antimicrobial peptide fowlicidin-2 in Pichia pastoris	2016	10.3892/etm.2016.3578	15	1	3	3			1	1	1	1		1	1	1		1	1	1	0	0	0		1	1	1		1	1
Yang H., Li S., Li F., Lv X., Xiang J.,	Recombinant expression and functional analysis of an isoform of anti-lipopolysaccharide factors (FcALF5) from Chinese shrimp Fenneropenaeus chinensis	2015	10.1016/j.dci.2015.06.015	15	1	3	3			1	0	1	1		1	1	0		1	1	1	1	0	1		1	1	1		1	1
Qu H, Chen B, Peng H, Wang K.	Molecular cloning, recombinant expression, and antimicrobial activity of EC-hepcidin3, a new four-cysteine hepcidin isoform from Epinephelus coioides	2013	10.1271/bbb.120600	15	1	3	3			1	0	1	1		1	1	1		1	1	1	0	0	1		1	1	1		1	1
Tang T., Liu J., Li S., Li H., Liu F.,	Recombinant expression of an oriental river prawn anti-lipopolysaccharide factor gene in Pichia pastoris and its characteristic analysis	2020	10.1016/j.fsi.2020.01.030	16	1	3	3			1	0	1	1		1	1	1		1	1	1	1	0	1		1	1	1		1	1
Herbel V, Schäfer H, Wink M.	Recombinant Production of Snakin-2 (an Antimicrobial Peptide from Tomato) in E. coli and Analysis of Its Bioactivity	2015	10.3390/molecules200814889	15	1	3	3			1	1	1	1		1	1	1		1	1	1	0	1	0		1	1	1		1	0
Tian L, Zhang D, Su P, Wei Y, Wang Z, Wang PX, Dai CJ, Gong GL.	Design, recombinant expression, and antibacterial activity of a novel hybrid magainin-thanatin antimicrobial peptide	2019	10.1080/10826068.2018.1476875	14	2	3	3			1	0	1	1		1	1	0		1	1	1	1	0	0		1	1	1		1	1
Erviana R., Saengkun Y., Rungsa P., Jangpromma N., Mustofa, Daduang S.,	The recombinant expression and antimicrobial activity determination of Cecropin-like part of Heteroscorpine-1 from Heterometrus laoticus	2022	10.13057/biodiv/d231114	14	2	3	3			1	0	1	1		1	1	1		1	1	1	0	0	0		1	1	1		1	1
Kaur N., Dilawari R., Kaur A., Sahni G., Rishi P.,	Recombinant expression, purification and PEGylation of Paneth cell peptide (cryptdin-2) with value added attributes against Staphylococcus aureus	2020	10.1038/s41598-020-69039-2	13	2	3	3			1	0	1	1		1	1	1		1	1	0	0	0	0		1	1	1		1	1
Janakiraman V.N., Cabanne C., Dieryck W., Hocquellet A., Joucla G., Le Senechal C., Chaignepain S., Costaglioli P., Santarelli X., Garbay B., Noubhani A.,	Production and purification of recombinant human hepcidin-25 with authentic N and C-termini	2015	10.1016/j.jbiotec.2014.12.025	8	3	3	3			1	1	1	1		1	0	0		0	0	0	0	0	0		1	1	1		0	0

## Sheet: Explanations
Explanations to ToxRTool
Objective: ToxRTool is designed to assess the inherent quality, also called reliability, of toxicological data as reported in a publication or a test report.
This tool essentially comprises a list of evaluation criteria. Criteria are subdivided in five groups:
I: Test substance identification, II: Test system characterisation, III: Study design description, IV: Study results documentation, V: Plausibility of study design and data
Per criterion either one ('1') or no ('0') point can be assigned. If a criterion is met, assign '1', if not assign '0'. Please choose from the respective drop-down list. All criteria must be answered!
In total 21 points for in vivo studies, 18 points for in vitro studies can be assigned. A reliability categorisation based on the total number of points is given below.
Criteria written in red have special importance: points for each of the red criteria are necessary to achieve Reliability category 1 or 2. Please evaluate with special care!
Data entry is requested in (and is also restricted to) the fields shaded in green.
Reliability categorisation (definition of categories according to Klimisch et al. 1997)						(Proposed) consequence
	in vivo	in vitro
1	18-21	15-18	reliable without restrictions			useful, check relevance for intended purpose
2	13-17	11-14	reliable with restrictions			potentially useful, check relevance for intended purpose
3	<13 or not all red criteria met	<11 or not all red criteria met	not reliable			generally not to be used as key study, but depending on the shortcomings of the study it may still be useful in weight-of-evidence approaches or as supportive information
4			not assignable: documentation insufficient (reviews, handbooks, other secondary sources)			generally not to be used as key study, but depending on the shortcomings of the study it may still be useful in weight-of-evidence approaches or as supportive information. (This category is not an outcome of this evaluation tool!)
	In addition to the criteria for assessing data reliability, at the bottom of the worksheets there are some questions to be answered optionally ("Optional documentation of observations with importance to relevance"). These questions allow to document observations in a non-formalised way, which may be of importance for the further use of the information for regulatory or other purposes.

## Sheet: original_doc_in_vitro
Reliability assessment of in vitro toxicity studies
Study under evaluation
Authors:
Titel:
Testing facility, year, sponsor, study no. or bibliographic reference:
Explanations are available for most criteria and show up, when the cursor is moved over the criteria field. Please read carefully! Red criteria: the maximum score is needed for these criteria to achieve reliability category 1 or 2 (see worksheet Explanations): Please evaluate with special care!
Criteria			Evaluator's explanations, comments on criteria, etc.
No.	Criteria Group I: Test substance identification	Score
1	Was the test substance identified?
2	Is the purity of the substance given?
3	Is information on the source/origin of the substance given?
4	Is all information on the nature and/or physico-chemical properties of the test item given, which you deem indispensable for judging the data (see explanation for examples)?
		0
	Criteria Group II: Test system characterisation
5	Is the test system described?
6	Is information given on the source/origin of the test system?
7	Are necessary information on test system properties, and on conditions of cultivation and maintenance given?
		0
	Criteria Group III: Study design description
8	Is the method of administration given (see explanations for details)?
9	Are doses administered or concentrations in application media given?
10	Are frequency and duration of exposure as well as time-points of observations explained?
11	Were negative controls included (give also point, if not necessary, see explanations)?
12	Were positive controls included (give also point, if not necessary, see explanations)?
13	Is the number of replicates (or complete repetitions of experiment) given?
		0
	Criteria Group IV: Study results documentation
14	Are the study endpoint(s) and their method(s) of determination clearly described?
15	Is the description of the study results for all endpoints investigated transparent and complete?
16	Are the statistical methods for data analysis given and applied in a transparent manner (give also point, if not necessary/applicable, see explanations)?
		0
	Criteria Group V: Plausibility of study design and data
17	Is the study design chosen appropriate for obtaining the substance-specific data aimed at (see explanations for details)?
18	Are the quantitative study results reliable (see explanations for arguments)?
		0
			WARNING: check for unprocessed criteria! (for each criterium a score has to be selected)
			4
		0
	A Numerical result leads to initial Category:	3
	B Checking red scores leads to revised Category:	3
	C Evaluator's proposal: Category:
	D Justification in case evaluator deviates from B:
Optional documentation of observations with importance to relevance (not part of the reliability assessment)
	During the course of the quality assessment observations may be made which are important for discussing the relevance of the data for specific purposes. The optional possibility is provided here to document these observations for future use.
	What is the purpose of this quality evaluation (data documentation for use under REACH, classification activity under GHS, ECVAM validation activities, other)?
	Study conducted according to recent OECD or EU guidelines (or other, e.g. national guidelines)? If yes, which ones? Study conducted under GLP conditions?
	(If not a guideline study): Does a guideline exist for the study endpoint(s) under investigation?
	Are you aware of relevant deviations from the guideline(s) in the study evaluated? If yes, which one?
	Did you make observations with importance to the regulatory use of the data (example 1: evaluator may hint that a whole body inhalation study was performed with a substance, for which profound percutaneous absorption is expected or known, leading to substantial percutaneous uptake in addition to inhalation uptake; example 2: an Ames reversion assay was performed with strains able to identify fram…
	Would you like to make other/general comments on the usability of the data?
	0
	1
	1
	2
	3
	0
	2
